# Supplementary material for: High-Dose Ambroxol Therapy in Type 1 Gaucher Disease Focusing on Patients with Poor Response to Enzyme Replacement Therapy or Substrate Reduction Therapy
Source: Int J Mol Sci. 2023 Apr 4;24(7):6732. doi: 10.3390/ijms24076732 (PMC10095311; doi:10.3390/ijms24076732)
Supplement: Supplementary file 1 [file ijms-24-06732-s001.zip]

Archive with 1 entries (1 files):
- ijms-2312214-supplementary.pdf
